# Supplementary material for: Low serum albumin and the risk of hospitalization in COVID-19 infection: A retrospective case-control study
Source: PLoS One. 2021 Apr 30;16(4):e0250906. doi: 10.1371/journal.pone.0250906 (PMC8087007; doi:10.1371/journal.pone.0250906)
Supplement: S1 Dataset — (ZIP) [file pone.0250906.s001.zip]

Archive with 2 entries (2 files):
- ed_data_analyzed.xlsx
- __MACOSX/._ed_data_analyzed.xlsx
