# Supplementary material for: Low serum albumin and the risk of hospitalization in COVID-19 infection: A retrospective case-control study
Source: PLoS One. 2021 Apr 30;16(4):e0250906. doi: 10.1371/journal.pone.0250906 (PMC8087007; doi:10.1371/journal.pone.0250906)
Supplement: S1 Dataset — (ZIP) [file pone.0250906.s001.zip › ed_data_analyzed.xlsx]

## Sheet: Sheet1
alb	albumin	age	sex	race	smoking	dm	htn	ckd	esrd	copd	chf	cad	hiv	malignancy	etoh	obesity	other_lung	cirrhosis	onset	fever	cough	sob	diarrhea	ams	cp	other	esr	crp	neutro	lympho	nl	platelets	ferritin	il6	ldh	readmit	readmit_covid
1	3.9	35	0	1	0	0	0	0	0	0	0	0	0	0	0	1	0	0	1	0	0	1	0	0	1	1			5.5	3.5	1.57	344				0	0
0	2.4	24	0	2	0	0	0	0	0	0	0	0	0	0	0	0	0	0	6	0	1	1	0	0	1	1		118				159				1	0
0	3.5	32	0	1	1	0	0	0	0	0	0	0	0	0	1	1	1	0	1	1	1	0	1	0	0	1						287				0	0
1	4.2	26	1	2	0	0	0	0	0	0	0	0	0	0	0	0	0	0	3	1	1	0	0	0	0	1			3.1	1.2	2.58	185				0	0
0	3.5	28	0	1	0	0	0	0	0	0	0	0	0	0	0	0	0	0	4	1	1	1	1	0	0	1						320				0	0
0	3.4	70	0	2	0	1	0	1	0	0	0	0	0	0	1	0	0	0	4	1	1	0	0	0	0	1			1.9	1.2	1.58	136				0	0
1	4	51	1	0	0	0	0	0	0	0	0	0	0	0	0	1	0	0	1	1	0	1	0	0	0	1						159				0	0
1	3.9	18	1	1	0	0	0	0	0	0	0	0	0	0	0	1	0	0	4	0	0	1	0	0	0	0						224				0	0
1	3.8	50	1	1		1	0	0	0	0	0	0	0	0	0	0	0	0	12	0	0	0	0	0	1	0						403				0	0
0	3.2	22	0	1	0	0	0	0	0	0	0	0	0	0	0	1	0	0	2	1	1	1	1	0	1	1			5.5	2.6	2.11	204	139.4		308	0	0
1	3.8	29	0	1		0	0	0	0	0	0	0	0	0	0	0	0	0	5	1	1	0	0	0	0	1						233				0	0
1	3.8	41	1	2	0	0	0	0	0	0	0	0	0	0	0	1	1	0	2	1	0	0	0	0	1	0						172				0	0
1	3.9	33	1	2	0	0	1	0	0	0	0	0	0	0	0	0	0	0	1	0	0	0	0	0	1	0			3.9	1.8	2.16	181				0	0
1	3.7	25	0	0	0	0	0	0	0	0	0	0	0	0	0	1	0	0	4	0	1	0	0	0	1	0						206				0	0
0	3.2	58	0	1	0	1	1	0	0	0	0	0	0	0	0	1	0	0	3	1	0	0	0	0	1	0						358				0	0
0	2.9	87	1	0	0	0	1	0	0	1	0	0	0	0	0	0	0	0	5	1	1	1	1	0	0	0		48.1	2.9	0.6	4.8	195	1100.1	17		0	0
0	3.2	87	1	0	0	0	1	0	0	1	0	0	0	0	0	0	0	0	7	1	0	1	0	0	0	0						222				0	0
0	3.1	36	1	2	0	0	0	0	0	0	0	0	0	0	0	1	0	0	4	0	0	0	0	0	0	0						204				0	0
0	3.3	51	0	1	0	1	0	0	0	0	0	0	0	0	0	1	1	0	8	1	1	1	0	0	0	0						185	596.3			0	0
0	3.5	29	0	1	0	0	0	0	0	0	0	0	0	0	0	0	0	0	7	1	1	0	0	0	0	0						261				1	0
1	3.8	29	1	1	1	0	0	0	0	0	0	0	0	0	0	1	0	0	5	0	1	0	0	0	0	0						189				0	0
0	3	32	0	1		0	0	0	0	0	0	0	0	0	0	0	0	0	3	0	1	1	0	0	0	0						240				0	0
0	3.2	51	1	2	0	0	0	0	0	0	0	0	0	0	0	1	0	0	3	0	1	0	0	0	0	0						187				0	0
1	4.2	31	0	2	0	0	0	0	0	0	0	0	0	0	0	0	0	0	3	1	1	0	0	0	0	0			2.5	0.5	5	237				0	0
1	3.9	35	1	0	1	0	0	0	0	0	0	0	0	0	0	0	0	0	5	0	1	0	0	0	0	0						208				0	0
0	3.5	28	0	1		0	0	0	0	0	0	0	0	0	0	1	0	0	3	0	1	1	1	0	1	0			4.3	0.8	5.3	378				0	0
1	3.6	39	0	1		0	0	0	0	0	0	0	0	0	0	1	0	0	13	1	1	1	1	0	1	0			5	1.9	2.6	257				0	0
1	4.1	47	1	1	1	0	1	0	0	0	0	0	0	0	0	1	0	0	3	0	0	1	0	0	1	0			7.4	1.9	3.8	396				0	0
0	3.5	40	1	1	0	1	1	1	0	0	0	0	0	0	0	1	0	0	2	0	0	0	0	0	0	0						154				0	0
1	3.9	26	1	1	0	0	0	0	0	0	0	0	0	0	0	0	0	0	7	1	1	1	1	0	1	0			4.4	3.7	1.18	279				0	0
1	3.8	33	1	1	0	1	1	0	0	0	0	0	0	0	0	1	0	0	2	1	1	0	0	0	0	0						233				0	0
0	2.6	49	1	1	0	1	1	0	0	0	0	0	0	0	0	1	0	0	21	0	1	0	0	0	0	0			2.8	1.21	2.31	215				0	0
0	3.2	44	0	2	0	1	0	0	0	0	0	0	0	0	0	0	0	0	10	1	1	0	0	0	0	0						190				1	1
0	3.5	44	1	1	1	0	1	0	0	0	0	0	0	0	0	1	0	0	2	1	0	0	1	0	0	0						300				0	0
0	2.7	22	0	1	0	0	0	0	0	0	0	0	0	0	1	0	0	0	7	1	1	1	0	0	0	1			4	5	0.8	158				1	0
0	2.8	46	1	1	0	1	1	0	0	0	0	0	0	0	0	1	0	0	12	1	1	1	0	0	0	0			5.7	1.2	4.75	346				0	0
0	2.9	31	0	1	0	0	1	0	0	0	0	0	0	0	0	1	0	0	1	0	0	1	0	0	0	0						390				0	0
0	2.1	49	0	0	0	0	0	0	0	0	0	0	0	0	0	0	0	0	7	0	1	1	1	0	1	1			6.2	1.5	4.13	227				0	0
0	2.11	34	0	0	0	0	0	0	0	0	0	0	0	0	0	1	0	0	7	0	0	0	0	0	1	0						133				0	0
0	2.12	47	0	1	1	0	1	0	0	1	1	0	0	0	0	1	0	0	3	1	1	1	0	0	1	1			3.3	0.8	4.12	186				1	1
1	2.13	60	0	1	0	0	1	0	0	0	0	1	0	0	0	0	0	0	4	1	1	1	0	0	0	0						141				0	0
1	2.14	57	0	1	0	1	1	0	0	0	0	0	0	0	0	1	0	0	1	0	0	0	0	0	0	1						291				1	1
1	2.16	60	0	1	0	0	0	0	0	0	0	0	0	1	0	1	0	0	1	0	0	0	0	0	0	1						200				0	0
1	2.17	32	1	1	0	0	0	0	0	0	0	0	0	0	0	1	0	0	10	1	1	1	0	0	1	0						194				0	0
1	2.18	31	0	1	0	0	0	0	0	0	0	0	0	0	0	1	0	0	1	0	1	1	1	0	1	1						268				0	0
1	2.2	66	1	2	0	0	1	0	0	0	0	0	0	0	0	1	0	0	13	1	1	0	0	0	0	0			2.8	1.3	2.15	237				0	0
1	2.21	34	1	1	0	0	0	0	0	0	0	0	0	0	0	1	0	0	2	1	1	1	0	0	0	0			4.7	1.4	3.35	146				0	0
0	3.3	64	0	1	0	0	1	0	0	0	0	0	0	0	0	0	0	0	2	1	0	1	1	0	0	0			4.4	1.4	3.14	293				0	0
0	3.1	35	1	1	0	0	0	0	0	0	0	0	0	0	0	1	0	0	3	1	1	1	0	0	0	0										0	0
0	3.5	58	0	0	0	0	0	1	0	0	0	0	1	0	0	1	0	0	20	0	1	1	0	0	0	0										0	0
1	3.9	57	0	0	0	0	1	0	0	0	0	0	1	0	0	1	1	0	7	0	1	0	0	0	0	0			3.7	1.4	2.4	219				0	0
0	3.2	45	1	1	0	0	0	0	0	0	0	0	0	0	0	0	0	0	10	1	1	1	0	0	0	0		78.8	5.8	1.3	4.4	244	604.8	23.9	457	0	0
0	3.4	59	0	1	0	0	0	0	0	0	0	0	0	0	0	1	0	0	5	0	0	0	1	0	0	0						243				0	0
0	3.3	94	0	0	0	0	1	1	0	0	0	1	0	0	0	1	0	0	2	0	0	0	0	0	0	0						353				0	0
0	3.1	73	0	0	0	0	1	0	0	0	0	0	0	0	0	0	0	0	2	0	1	0	0	0	0	0		19				177	915.6			1	1
0	3	42	0	1	0	0	1	0	0	0	0	0	0	0	0	1	0	0	3	1	1	1	0	0	0	0						553				1	1
0	3.3	54	1	1	1	0	0	0	0	1	0	0	0	0	0	0	0	0	14	0	0	1	1	0	0	0	72	28.5	3	0.9	3.33	303	274.9	45.5	295	0	0
0	3.4	61	1	1	1	1	1	0	0	0	0	0	0	0	0	0	0	0	7	1	1	1	1	0	0	0						129				0	0
1	3.8	51	0	1	0	0	0	0	0	0	0	0	0	0	0	0	0	0	3	1	1	1	0	0	0	0			4.2	0.5	8.4	275				0	0
0	3.2	53	0	0	0	0	1	0	0	0	0	0	0	0	0	1	0	0	2	1	0	0	0	0	0	0										0	0
1	3.9	39	0	0	0	0	0	0	0	0	0	0	0	1	0	0	0	0	6	0	1	0	0	0	0	0						176				0	0
0	3.1	49	0	1	0	0	0	0	0	0	0	0	0	0	0	0	0	0	3	0	0	0	1	0	0	0			3.1	0.9	3.4	152				0	0
0	3.3	67	1	2	0	0	1	0	0	0	0	0	0	0	0	1	0	0	4	0	0	0	1	0	0	0						232				0	0
0	3.2	45	0	2	0	0	0	0	0	0	0	0	0	0	0	1	0	0	14	0	0	1	0	0	0	0			10.2	2.5	4.08	340				0	0
0	3.4	35	0	0	0	0	0	0	0	0	0	0	0	0	0	0	1	0	18	0	1	0	0	0	0	0						240				0	0
0	3.5	25	0	2	0	0	0	0	0	0	0	0	0	0	1	0	0	0	3	0	0	1	1	0	0	0						133				0	0
0	3.2	56	1	2	0	1	1	1	0	0	0	1	0	0	0	0	0	0	7	1	1	1	0	0	0	0						150				0	0
0	3.3	35	0	1	0	0	0	0	0	0	0	0	0	0	0	0	0	0	5	1	1	1	0	0	0	0		23.1				198	63.3		167	0	0
1	3.8	39	1	1	1	0	0	0	0	0	0	0	0	0	0	1	0	0	7	0	1	0	1	0	0	0						224				0	0
1	3.9	46	0	0	0	0	0	0	0	0	0	0	0	0	0	1	0	0	2	0	0	0	0	0	0	0						282				0	0
1	3.7	69	1	2	0	1	0	0	0	0	0	0	0	0	1	0	0	0	21	0	1	1	0	0	0	0						157	1463.8		260	1	1
1	3.8	28	0	0	0	0	0	0	0	0	0	0	0	0	0	0	0	0	5	1	1	0	0	0	0	0						311				0	0
1	3.8	38	1	2	1	0	1	0	0	0	0	0	0	0	0	0	0	0	10	0	0	1	0	0	0	0						330				0	0
0	3.1	25	0	1	0	0	0	0	0	0	0	0	0	0	0	1	0	0	1	1	0	0	0	0	0	1		8.4	4.2	1.1	3.18	251	25.1		228	0	0
0	3	31	0	2		0	0	0	0	0	0	0	0	0	0	0	0	0	1	0	1	1	0	0	0	0						154				0	0
0	3.4	44	1	1	0	0	0	0	0	0	0	0	0	0	0	1	1	0	2	1	0	1	0	0	0	1		32.4	2.3	1.1	2.09	207	4056.4		489	1	1
1	3.7	68	1	1	0	0	0	0	0	0	0	0	0	0	0	0	0	0	2	1	1	0	0	0	0	0						164				0	0
0	3.3	39	0	1	0	0	0	0	0	0	0	0	0	0	0	1	0	0	1	0	0	0	0	0	0	0						463				0	0
0	3.4	51	1	2	0	0	0	0	0	0	0	0	0	0	0	1	0	0	3	0	0	1	0	0	0	0		21.3	1.4	1.1	1.27	158	388.5		286	0	0
0	2.8	91	0	2	0	0	0	0	0	0	0	0	0	1	0	0	0	0	3	0	0	0	0	0	0	0			0.9	1.8	0.5	165				0	0
1	3.8	26	0	2	1	0	0	0	0	0	0	0	0	0	0	0	0	0	2	0	0	0	1	0	0	1						312				0	0
1	3.9	26	1	0	1	0	0	0	0	0	0	0	0	0	1	0	0	0	3	0	0	0	0	0	0	1		15.6				234				0	0
0	3.5	26	0	1	0	1	0	0	0	0	0	0	0	0	0	0	0	0	8	0	0	1	0	0	0	1		57.7				262	71.4		161	0	0
1	3.6	82	0	2	0	0	0	0	0	0	0	1	0	0	0	0	0	0	2	0	1	0	0	0	0	1						162				0	0
1	3.9	62	0	1		1	0	0	0	0	0	0	0	0	0	1	0	0	24	0	0	0	1	0	0	1						250				0	0
1	3.6	38	1	2	0	0	0	0	0	0	0	0	0	0	0	1	0	0	5	1	1	1	0	0	0	0						184				0	0
1	3.6	47	1	1	0	0	0	0	0	0	0	0	0	0	0	0	0	0	2	0	0	0	0	0	0	1						296				0	0
1	4.3	20	1	2	0	0	0	0	0	0	0	0	0	0	0	0	1	0	3	0	1	1	1	0	0	1						280				0	0
1	4	20	1	1	0	0	0	0	0	0	0	0	0	0	0	0	1	0	12	0	0	1	0	0	1	1						254				0	0
0	3.1	40	0	0	0	0	1	0	0	0	0	0	0	0	0	1	1	0	2	0	1	1	0	0	0	0						288				0	0
1	4.1	43	1	0	0	0	0	0	0	0	0	0	0	0	0	0	0	0	8	0	1	1	0	0	0	0						220				0	0
0	3.3	38	0	0	0	0	0	0	0	0	0	0	0	0	0	0	0	0	2	0	1	1	0	0	0	0						177				1	1
0	3.6	29	1	1	0	0	0	0	0	0	0	0	0	0	0	0	0	0	7	1	1	1	0	0	0	0						255				0	0
1	3.6	26	0	2	0	0	0	0	0	0	0	0	0	0	0	0	0	0	4	1	0	0	0	0	0	1										0	0
0	3.1	33	1	2		0	0	0	0	0	0	0	0	0	0	1	0	0	7	1	1	1	0	0	0	0						177				0	0
0	3.5	60	1	1		0	0	0	0	0	0	0	0	0	0	0	0	0	5	0	0	0	0	0	0	1						203				0	0
0	3	60	1	1		0	0	0	0	0	0	0	0	0	0	0	0	0	5	1	0	0	0	0	0	0			15.8	1.5	105	179				0	0
1	4	39	1	0	1	0	0	0	0	0	0	0	0	0	0	0	0	0	1	1	0	0	1	0	0	0			4.2	0.9	4.6	214				0	0
0	3.2	22	0	0	0	0	0	0	0	0	0	0	0	0	0	1	0	0	2	1	1	1	0	0	0	0						204	139.4		308	0	0
0	3.6	32	0	1	1	0	0	0	0	0	0	0	0	0	0	0	0	0	7	1	0	0	1	0	0	1			2.9	1.5	1.9	269				0	0
0	2.4	70	1	2		0	0	0	0	0	0	1	0	0	0	0	0	0	3	1	0	1	0	0	0	0			14.7	0.8	18.37	450				0	0
0	3.1	63	1	0	0	1	1	0	0	0	0	0	0	0	0	0	0	0	5	0	0	0	0	0	0	1						382				0	0
0	1.7	81	0	0	0	1	1	0	0	0	0	1	0	0	0	0	0	0	4	1	0	0	0	0	0	1	81	14.9	35.4	3.2	11	427	274.3			1	0
1	4.3	42	1	1	0	0	0	0	0	0	0	0	0	0	0	1	0	0	9	0	0	1	0	0	0	0			3.4	2	1.7	208				0	0
1	3.7	76	0	0	1	0	1	0	0	0	0	0	0	0	0	0	0	0	4	1	1	0	0	0	0	1						180				0	0
0	3.5	49	1	2	0	0	0	0	0	0	0	0	0	0	0	1	0	0	7	1	1	0	0	0	0	1			4.3	1	4.3	134				0	0
1	3.6	50	0	1	0	1	1	0	0	0	0	0	0	0	0	1	0	0	2	1	1	1	0	0	1	0						208				0	0
0	3.4	60	0	1	0	0	1	0	0	0	0	0	0	0	0	1	0	0	4	1	1	0	0	0	0	0						162				0	0
0	3.4	48	1	1	0	0	0	0	0	0	0	0	0	1	0	1	0	0	5	1	1	0	0	0	0	0						187				0	0
1	3.7	54	0	0	0	0	1	0	0	0	0	0	0	0	0	0	0	0	3	1	0	0	0	0	0	0			2.5	2	1.25	296				0	0
0	2.4	62	1	2	1	0	1	0	0	0	0	1	0	1	0	0	1	0	1	0	1	1	0	0	0	0						186				0	0
0	3	46	1	2	0	0	1	0	0	0	0	0	0	0	0	1	1	0	5	0	0	1	0	0	0	0						364				0	0
